# Supplementary material for: No Difference in the Prevalence of HIV-1 gag Cytotoxic T-Lymphocyte-Associated Escape Mutations in Viral Sequences from Early and Late Parts of the HIV-1 Subtype C Pandemic in Botswana
Source: Vaccines (Basel). 2023 May 19;11(5):1000. doi: 10.3390/vaccines11051000 (PMC10221913; doi:10.3390/vaccines11051000)
Supplement: Supplementary file 1 [file vaccines-11-01000-s001.zip]

Archive with 1 entries (1 files):
- vaccines-2390797-supplementary.pdf
